# Supplementary material for: Intra-Sample Heterogeneity of Potato Starch Reveals Fluctuation of Starch-Binding Proteins According to Granule Morphology
Source: Plants (Basel). 2019 Sep 4;8(9):324. doi: 10.3390/plants8090324 (PMC6784226; doi:10.3390/plants8090324)
Supplement: Supplementary file 1 [file plants-08-00324-s001.zip]

Archive with 8 entries (7 files):
- Sup/
- Sup/Copie de Supplementary file 2.xlsx
- Sup/Copie de Supplementary file 3.xlsx
- Sup/Figure S1.docx
- Sup/Supplementary file 1.fasta
- Sup/Table S1.docx
- Sup/Table S2.docx
- Sup/Table S3.docx
