# Supplementary material for: Intra-Sample Heterogeneity of Potato Starch Reveals Fluctuation of Starch-Binding Proteins According to Granule Morphology
Source: Plants (Basel). 2019 Sep 4;8(9):324. doi: 10.3390/plants8090324 (PMC6784226; doi:10.3390/plants8090324)
Supplement: Supplementary file 1 [file plants-08-00324-s001.zip › Sup/Copie de Supplementary file 2.xlsx]

## Sheet: Summary
C:	Categorical column
N:	Numerical column
T:	Text column
T: Protein IDs	List of all uniprot IDs in a protein group
T: Gene names	Gene name of proteins
iBAQ 100-1	Intensity-based absolute quantification, Σ intensity/ Σ theoretical peptides
C: Absolute quantification accuracy	Quantification of proteins according to their estimated accuracy of absolute quantification. High, medium, low
N: Peptides	Number of identified peptides for proteins
N: Razor + unique peptides	The 'Use unique and razor peptides' mode calculates ratios from unique and razor peptides. Razor peptides are non-unique peptides assigned to the protein group with the most other peptides
N: Unique peptides	Number of identified unique peptides for proteins
N: Sequence coverage [%]	Percentage of coverage for proteins with all peptides
N: Unique + razor sequence coverage [%]	Percentage of coverage for proteins with Razor + unique peptides
N: Unique sequence coverage [%]	Percentage of coverage for proteins with uniques peptides
N: Mol. weight [kDa]	Mass of proteins in kDa
N: MS/MS Count	The number of tandem MS spectra recorded in raw file for this protein
N: Sequence length	Lenght of protein sequence identified
N: Number of theoretical peptides (Trypsin/P, 7-30)	Number of theoretically expected peptides, tryptic digest, 7-30 amino acids
N: stddev 100	Standard deviation form 100 samples
N: 100	Mean of LFQ values form 100 sample
N: Concentration [nM] iBAQ 100-1-1	Estimation of protein concentration (nM)
N: Copy number	Estimation of protein copy numbers per cell
N: Abundance (mass/total mass) [*10^-6] iBAQ 100-1-1	Estimation of protein abundance (fraction of total mass)
N: Abundance (molecules/total molecules) [*10^-6] iBAQ 100-1-1	Estimation of protein abundance (fraction of total molecules)
N: Copy number rank iBAQ 100-1-1	Ranked protein copy numbers per cell

## Sheet: iBAQ
iBAQ 100-1-1	iBAQ 100-1-2	iBAQ 100-1-3	iBAQ 100-2-1	iBAQ 100-2-2	iBAQ 100-2-3	iBAQ 100-3-1	iBAQ 100-3-2	iBAQ 100-3-3	iBAQ 11-1-1	iBAQ 11-1-2	iBAQ 11-1-3	iBAQ 11-2-1	iBAQ 11-2-2	iBAQ 11-2-3	iBAQ 11-3-1	iBAQ 11-3-2	iBAQ 11-3-3	iBAQ 31-1-1	iBAQ 31-1-2	iBAQ 31-1-3	iBAQ 31-2-1	iBAQ 31-2-2	iBAQ 31-2-3	iBAQ 31-3-1	iBAQ 31-3-2	iBAQ 31-3-3	iBAQ 50-1-1	iBAQ 50-1-2	iBAQ 50-1-3	iBAQ 50-2-1	iBAQ 50-2-2	iBAQ 50-2-3	iBAQ 50-3-1	iBAQ 50-3-2	iBAQ 50-3-3	C: Absolute quantification accuracy	N: Peptides	N: Razor + unique peptides	N: Unique peptides	N: Sequence coverage [%]	N: Mol. weight [kDa]	N: MS/MS Count	N: Sequence length	N: Number of theoretical peptides (trypsin/P, 6-30)	N: stddev 100	N: stddev 11	N: stddev 31	N: stddev 50	N: 100
2089100	2117400	2150700	1706000	2002400	1869800	786030	714120	755150	1601000	1815300	1690300	1914200	1813600	2043100	1397000	1260300	1480600	1278900	1170600	1339300	1509900	1270600	1434600	1482200	1690100	714460	1407100	1238300	1364600	858300	974140	1016200	70941	458740	662170	high	41	41	33	39.6	109500	520	966	60	211226	85307.9	91739.9	146559	1576740
44113000	41304000	40319000	23414000	23392000	28227000	4676600	3962100	2978200	33892000	34326000	35364000	31478000	31288000	33385000	32015000	27952000	26638000	7291000	6578100	5287300	25797000	25002000	27827000	3835400	3835100	1198000	7699100	6463100	7938000	5102300	5160500	5473900	462900	2186500	5776900	low	44	4	4	41	99083	1550	861	51	5533020	970644	3644520	810056	23598400
336920000	312320000	311350000	193110000	203120000	216420000	122190000	139520000	75443000	419620000	440440000	452440000	382980000	392200000	413970000	324600000	298650000	309210000	221610000	238620000	229950000	272300000	303260000	319950000	237310000	202390000	67151000	160060000	197730000	202720000	167780000	166560000	150680000	69387000	140120000	188600000	high	82	82	82	75.7	85221	12142	767	46	30723000	19169600	24344500	13365300	212266000
23291000	10878000	11081000	5596800	6713300	6747800	904980	930330	935840	10450000	10344000	11402000	8558600	8503700	9511300	7690300	6812800	8193200	2230500	1157000	1256800	9915300	8725200	12196000	1892700	1887100	1604900	1273600	1528000	1584000	1241000	1294900	1842000	163450	1716800	1714400	high	15	15	15	68.1	26526	329	248	16	2380830	493105	1468380	167484	7453230
55204000	42667000	47726000	26543000	30499000	29676000	6157400	7362700	6140500	88961000	91534000	84850000	80524000	82540000	82572000	62194000	66384000	65693000	19303000	23163000	21282000	46599000	49971000	48921000	21319000	18636000	5234100	13018000	15659000	11881000	8843100	9905100	9781900	2611600	7244300	9784200	high	104	104	104	55.6	163290	4437	1464	79	6164760	3600090	5349520	1225400	27997300
1485700	1392700	1760300	668640	318270	427220	294690	256350	47455	3036400	2489500	3644100	2233000	1644600	2166000	2026300	1817500	1961500	1434000	1614200	1183500	2154500	1190400	1269300	2271300	2492700	1841700	177880	1261400	1217600	727650	749680	773360	0	14379	698320	high	18	18	18	38.2	48926	207	432	23	211335	212387	165367	156926	739036
42324000	39567000	38475000	22346000	22836000	27262000	4490900	3897300	2718300	32010000	32091000	33315000	29696000	29500000	31350000	29825000	26431000	25515000	6613200	6273600	4620100	24987000	23813000	26956000	3938600	3943900	1184800	6922600	5822900	7160400	4137300	3917400	4711300	416200	1970800	5522600	high	46	46	6	43.4	104160	1600	914	52	5301690	869564	3518690	739103	22657400
359240	172070	150130	26598	0	23199	17486	22812	51929	13614000	11971000	15858000	11918000	13051000	12351000	9789400	10373000	9183500	294640	216590	268570	530100	449420	495370	224900	212690	0	200300	694990	824590	278900	279870	291330	0	0	0	high	10	10	8	36.9	24774	97	222	12	39197.7	689099	55860.9	99317	91496
467330	339460	282390	353800	534530	429750	306980	416330	23023	15050000	15597000	15859000	17943000	16795000	14961000	12639000	16666000	12486000	290570	364620	226820	775110	727410	804380	376810	241610	0	318770	404070	191050	587290	433760	765430	37782	51410	44936	high	9	7	7	35.6	24481	106	219	11	48881.6	608440	93948.5	86096.5	350399
5152400000	4553000000	4673000000	2986100000	3141200000	3660500000	1040000000	1006200000	619100000	5955600000	6732800000	6583600000	6365400000	6014200000	5108600000	5800100000	5243100000	6208200000	1470300000	1077800000	1126000000	4808700000	5186900000	4637800000	1294600000	1412300000	725700000	1337000000	1538800000	1321500000	1149400000	1199500000	1168200000	328910000	871360000	1149900000	high	87	87	87	96.5	66575	23129	607	39	574726000	184995000	621497000	115537000	2981280000
7966500	8488500	6225600	4555100	5263600	4300200	1243500	2304300	2135100	8722600	10373000	8203600	8982800	9777300	10015000	6682000	8111800	7875600	4393800	3310400	3816000	4916300	5320600	3853100	4961000	3866900	404740	3397200	4092700	2093400	1878500	2211500	1403500	267230	1030800	1259200	high	8	8	8	33.5	19518	204	182	11	850739	392494	485741	394957	4720270
5649600	5210700	5257600	2153100	2252900	2789200	642120	541390	688350	4965900	4056000	5152500	2971100	3095400	3307500	3956000	4434100	4985800	469060	567410	360310	3424700	3932000	3980100	363080	276710	233470	2604100	1807200	2008200	1556700	1574100	1613200	254420	1561300	1414800	high	18	18	13	44.1	41564	315	372	24	696282	281072	570006	206387	2798330
32007000	29307000	27941000	28762000	22203000	22936000	25112000	14744000	15584000	49376000	47565000	45786000	39933000	40553000	44225000	37354000	30557000	38147000	32423000	33498000	26349000	27136000	26970000	26496000	45227000	45207000	38756000	23167000	30661000	25305000	21954000	21544000	31739000	4325400	15488000	27226000	high	47	47	47	72.6	63486	1933	554	33	2013280	1958400	2599840	2796760	24288400
1406400	1080100	1159700	736140	524600	677440	165580	101050	169440	1352900	1452200	1389000	1399200	1184300	1242800	867120	873790	971540	667140	466810	357330	1149400	964650	952300	474230	440750	417100	352590	328360	475260	355590	286770	343680	44209	221200	360310	high	37	37	37	28.9	132210	305	1202	70	158313	77583.1	97755.8	39829.8	668939
5185400	4554300	3909300	1982100	2197500	1381700	1992500	1831100	1425100	7994800	7700100	6072200	5759300	5873700	5870500	6035200	5760700	5546700	2614300	2809500	2213400	4517800	4528300	4317100	1666200	1637700	100730	2268800	3648000	2604400	1812500	1635100	1486000	304640	1336200	2151500	high	20	20	20	34.5	70608	454	641	34	478161	299784	506491	308689	2717670
4614000	5360900	4342500	597980	698360	1318900	2568400	3022200	663320	4255200	6344200	6741000	4613700	4941000	4389000	5819300	5423100	5149900	647270	571660	1015800	3762600	3759000	4376400	1116200	25689	0	799030	1214700	1139700	314770	246460	405210	84168	1213400	1289100	high	14	14	14	47.9	26154	189	238	16	622557	288568	583815	161614	2576280
6064100	4210300	4414700	2319600	2321400	2436900	466530	462500	451260	4520000	4025100	5286100	3978600	3701200	4012600	3333200	3493300	4237000	455450	489160	561630	2625900	3086000	2647800	557100	567080	7082.1	2340500	2511100	2936900	1664900	1742100	1213100	116380	1541900	1701700	medium	14	9	9	40.8	41569	292	370	23	664576	194872	397669	272503	2571920
505060	417500	319600	464220	335590	296490	41710	43096	55176	289600	339390	339030	342510	358380	293820	360920	375210	425300	299840	238800	246070	490850	294930	518000	164340	243840	226960	107240	206250	195210	89621	72597	95134	4708.1	48403	86632	medium	16	8	8	16.3	110890	111	975	59	61428	13700.3	40390.1	21475.6	275382
31595000	28149000	25188000	15738000	14676000	16687000	7375300	12474000	3299800	33008000	25382000	31872000	35967000	28969000	29297000	19541000	21132000	19480000	16562000	14858000	15664000	20738000	21458000	25164000	8770900	4776500	454570	10075000	11767000	13843000	9973500	10341000	4898500	5029500	11667000	14149000	high	16	16	16	68.8	24915	423	215	13	3144080	2035550	2715580	1108050	17242500
3551000	2570900	2214600	1379100	1643200	1695500	1501100	101760	105560	2419000	1811800	1915600	2122800	1588200	966120	927680	895170	997260	1104000	1201700	916910	1680600	2196300	1859200	1215000	1064300	91578	1243100	2593400	1391700	1151900	945980	1443100	324510	1224600	728970	high	11	11	11	38.5	28524	131	252	16	366284	195043	202881	207105	1640300
29847000	26818000	27464000	24814000	25810000	26490000	10212000	8332100	8242600	22628000	21928000	25633000	21989000	20420000	23584000	14865000	15684000	16239000	20492000	14188000	17360000	20530000	19694000	15902000	17137000	20541000	9319200	19300000	20254000	22585000	15687000	15242000	20524000	3034500	12798000	17997000	high	87	87	87	61.7	139110	3607	1230	71	3030470	1277440	1248260	1952680	20892200
4948700	2711100	2342600	1353900	1177400	1213000	596820	355540	629870	2731400	3248200	3151000	3157800	3022200	2977400	2105200	1994900	2370400	341450	300320	313430	2026900	1887300	1738100	480600	386190	383700	1109600	439300	515950	440640	625160	658810	79826	493420	683520	high	31	31	31	35.9	87350	339	766	44	482888	159491	254479	91064.5	1703210
17724000	16293000	15473000	6985800	8915200	9838600	6418300	2146800	3234500	13800000	12996000	12783000	12025000	10398000	11253000	10889000	11249000	10684000	3980400	3634300	3832900	9092300	9960000	10448000	4089600	4246200	1380600	7765800	8200800	5993500	5156700	6160400	8576900	954500	3541200	7429500	high	45	45	45	43.6	100070	1165	876	46	1895890	392454	1094360	823945	9669910
0	1770900	1897700	2282600	2570400	2288100	91381	92243	72636	2637300	4372300	6609200	4169700	3957500	5418000	4977200	162590	4999900	1311700	19590	4725.8	10013	43533	3287000	74678	18382	55127	14583	398610	15989	8971.1	25839	43367	3830.9	346750	25854	medium	3	3	3	2.1	113750	31	1001	62	376496	616176	371742	52190.6	1229550
997310	680620	954740	123540	231600	172270	86839	84504	97904	939900	957320	1374900	509890	565680	463610	605170	593400	675480	37542	0	37464	677510	702750	751360	26714	30523	32510	104620	69674	46712	18039	44529	12100	0	99215	98623	high	10	10	10	18.8	69467	98	621	26	128320	98162.1	114079	13408.6	381036
[truncated: 149 more columns]
