# Supplementary material for: Intra-Sample Heterogeneity of Potato Starch Reveals Fluctuation of Starch-Binding Proteins According to Granule Morphology
Source: Plants (Basel). 2019 Sep 4;8(9):324. doi: 10.3390/plants8090324 (PMC6784226; doi:10.3390/plants8090324)
Supplement: Supplementary file 1 [file plants-08-00324-s001.zip › Sup/Copie de Supplementary file 3.xlsx]

## Sheet: Summary
C:	Categorical column
N:	Numerical column
T:	Text column
T: Protein IDs	List of all uniprot IDs in a protein group
T: Gene names	Gene name of proteins
Franction X-X-X	Z-Score of log2 value
C: Absolute quantification accuracy	Quantification of proteins according to their estimated accuracy of absolute quantification. High, medium, low
C: ANOVA Significant	"+" if a protein met the selected signifiance threshold
N: Peptides	Number of identified peptides for proteins
N: Razor + unique peptides	The 'Use unique and razor peptides' mode calculates ratios from unique and razor peptides. Razor peptides are non-unique peptides assigned to the protein group with the most other peptides
N: Unique peptides	Number of identified unique peptides for proteins
N: Sequence coverage [%]	Percentage of coverage for proteins with all peptides
N: Unique + razor sequence coverage [%]	Percentage of coverage for proteins with Razor + unique peptides
N: Unique sequence coverage [%]	Percentage of coverage for proteins with uniques peptides
N: Mol. weight [kDa]	Mass of proteins in kDa
N: MS/MS Count	The number of tandem MS spectra recorded in raw file for this protein
N: Sequence length	Lenght of protein sequence identified
N: Number of theoretical peptides (Trypsin/P, 7-30)	Number of theoretically expected peptides, tryptic digest, 7-30 amino acids
N: -Log ANOVA p value	Probability of type I error
N: ANOVA q-value	Corrected p-value. Use truncation Permutated based FDR (FDR = 0.05)

## Sheet: Supplementary file 3
Fraction D-1-1	Fraction D-1-2	Fraction D-1-3	Fraction D-2-1	Fraction D-2-2	Fraction D-2-3	Fraction D-3-1	Fraction D-3-2	Fraction D-3-3	Fraction A-1-1	Fraction A-1-2	Fraction A-1-3	Fraction A-2-1	Fraction A-2-2	Fraction A-2-3	Fraction A-3-1	Fraction A-3-2	Fraction A-3-3	Fraction B-1-1	Fraction B-1-2	Fraction B-1-3	Fraction B-2-1	Fraction B-2-2	Fraction B-2-3	Fraction B-3-1	Fraction B-3-2	Fraction B-3-3	Fraction C-1-1	Fraction C-1-2	Fraction C-1-3	Fraction C-2-1	Fraction C-2-2	Fraction C-2-3	Fraction C-3-1	Fraction C-3-2	Fraction C-3-3	C: Absolute quantification accuracy	C: ANOVA Significant	N: Peptides	N: Razor + unique peptides	N: Unique peptides	N: Sequence coverage [%]	N: Mol. weight [kDa]	N: MS/MS Count	N: Sequence length	N: Number of theoretical peptides (trypsin/P, 6-30)	N: -Log ANOVA p value	N: ANOVA q-value	T: Protein IDs	T: Gene
-0.469249	-0.512631	-0.403117	0.104887	0.150633	0.190027	-0.0731742	0.194619	0.0550776	-1.589	-2.06966	-1.84357	-1.66849	-1.60853	-1.779	-1.80252	-1.7499	-1.89496	-0.102803	0.252587	0.448166	-1.0793	-0.992559	-1.20187	0.239407	0.561175	0.560202	0.159407	0.26218	0.423077	0.305677	0.485145	0.408961	-0.0550776	0.434552	0.276055	high	+	41	41	33	39.6	109.5	520	966	60	10.8322	0	P04045_PHS1a	PHS1a
1.82204	1.92026	1.69737	1.36419	1.51804	1.39896	0.230042	0.0750443	0.389591	-0.705684	-0.667925	-0.837447	-1.11568	-1.18654	-1.17676	-0.676376	-0.536218	-0.857091	-0.851957	-1.06471	-1.1472	0.451578	0.136903	0.223065	-0.618242	-0.651497	-0.530438	0.951974	0.986484	1.27066	0.736664	-0.0750443	0.531576	-1.38085	-0.456712	0.800144	low	+	44	4	4	41	99.083	1550	861	51	6.19957	0	P30924_BE1.1	BE1.1
-0.349265	-0.320888	-0.3677	-0.0521759	-0.00283484	0.00283484	0.491678	0.790217	0.603793	-1.51431	-1.57041	-1.44328	-1.55422	-1.50193	-1.54234	-1.81602	-1.8277	-1.74603	0.229554	0.263289	0.276774	-0.801309	-0.702963	-0.609794	0.56315	0.368567	-0.755128	0.649626	0.823101	0.911662	0.518332	0.680444	0.565704	1.47455	1.05725	0.906851	high	+	82	82	82	75.7	85.221	12142	767	46	12.6341	0	PGSC0003DMP400002384_SS2	SS2
0.779223	1.0672	1.46676	0.762939	1.42597	0.858372	0.960382	1.03384	0.825025	-0.450137	-0.249849	-0.745487	-1.45852	-2.74508	-0.381013	-0.197657	-0.670905	-0.290283	-0.45178	-1.44056	-1.39244	0.786689	0.00426849	0.814145	0.603642	-0.643305	1.73195	-0.471598	-0.00426849	0.0521061	1.081	-0.202311	1.26991	-0.172433	1.21832	-0.192433	high	+	15	15	15	68.1	26.526	329	248	16	3.56832	0	PGSC0003DMP400009292_CYP20-2-peptidyl-proplyl-cis-trans-isomerase	CYP20-2-peptidyl-proplyl-cis-trans-isomerase
1.42188	1.00245	0.95502	1.27265	1.96492	1.57128	0.221731	0.715895	1.61801	-1.01	-0.958757	-1.22496	-1.42552	-0.9921	-1.30285	-1.54758	-1.12614	-1.46408	-0.394365	-0.49595	-0.244465	-0.262345	-0.123945	-0.185665	0.805806	0.404933	0.780102	0.953576	0.612804	1.06621	0.736386	0.488997	-0.258362	-0.763298	0.123945	-0.319845	high	+	104	104	104	55.6	163.29	4437	1464	79	9.76391	0	PGSC0003DMP400013565_GWD	GWD
0.461159	0.352043	0.308914	0.850791	1.11172	1.10107	-0.401988	-2.83094	-1.4958	-0.476104	-0.369998	-0.397404	-0.884948	-0.627875	-0.411184	-0.150911	-0.458746	-0.407795	0.539547	0.0535697	-0.0791027	-0.264976	0.0768257	-0.0535697	1.12975	0.729788	2.39129	-0.372344	1.56507	1.38867	1.30202	1.02824	0.541618	-0.97384	-1.26306	0.838254	high	+	18	18	18	38.2	48.926	207	432	23	0.916938	0.0186667	PGSC0003DMP400017605_ESV1	ESV1
1.66317	1.76766	1.58323	1.2358	1.60257	1.36628	0.285941	0.196817	0.307664	-0.808624	-0.793707	-0.968877	-1.21781	-1.3062	-1.30922	-0.758238	-0.675403	-0.938682	-0.823216	-0.982755	-1.25426	0.333176	0.0571951	0.124273	-0.30303	-0.34904	-0.590247	0.883672	0.956689	1.22465	0.58773	-0.0571951	0.436557	-1.63046	-0.763624	0.708591	high	+	46	46	6	43.4	104.16	1600	914	52	6.25659	0	PGSC0003DMP400017627_BE3-BE1.2	BE3-BE1.2
-0.536115	-1.14467	-0.880638	0.950336	-0.783456	-0.872434	-0.580645	-1.32425	0.51445	1.47179	1.39552	1.57962	1.63634	1.70761	1.56923	1.2996	1.18087	1.44613	-0.494776	-0.636216	-0.276055	-0.489324	-0.373103	-0.357153	0.491205	0.203213	-0.00248906	-0.0196913	1.16564	1.43435	1.28448	-0.672561	0.582877	-0.812682	0.00248906	-0.346741	high	+	87	87	87	96.5	66.575	23129	607	39	3.7061	0	PGSC0003DMP400021398_GBSS	GBSS
-0.709973	-1.05701	-1.45442	-0.894872	-0.971229	-0.994142	0.0800898	0.225538	-1.7459	1.32043	1.47864	1.25866	1.4631	1.34507	1.13106	0.985276	1.34306	1.40006	-0.429954	-0.217163	-1.02068	-0.57409	-0.519758	-0.494015	0.0797757	-0.881446	-1.87001	-0.463977	0.462982	0.955006	0.963873	0.536266	0.954733	0.113209	-0.246276	-0.0797757	high	+	8	8	8	33.5	19.518	204	182	11	5.38521	0	PGSC0003DMP400021964_Thioredoxin	Thioredoxin
1.28245	1.96706	1.56807	1.60435	1.36089	1.8759	0.612359	1.04737	0.588717	-0.0964275	-0.238349	-0.0802329	-0.968459	-0.588456	-0.717527	-0.36719	-0.0891726	-0.060756	-1.2858	-1.15837	-1.21049	0.741897	1.55105	0.855457	-0.404416	-0.194042	0.22047	-0.465514	-0.206283	-0.794378	0.227165	0.060756	-0.898974	1.71878	1.41252	0.379854	high	+	18	18	13	44.1	41.564	315	372	24	4.23951	0	PGSC0003DMP400026742_SEX4	SEX4
0.195785	0.477551	0.18055	0.561611	0.65121	0.31073	-0.272695	0.0793452	0.578234	-1.28596	-1.28207	-1.47762	-1.32945	-1.23524	-1.45352	-1.854	-1.53972	-1.44967	1.15582	0.576957	1.04795	-0.853549	-0.909452	-0.876596	1.30059	1.29162	-0.0426301	0.720145	-0.417551	0.216539	-0.0188546	0.082745	0.0188546	2.14221	-0.086214	-0.925741	high	+	47	47	47	72.6	63.486	1933	554	33	6.57969	0	PGSC0003DMP400028510_LESV	LESV
0.771832	0.758229	0.282415	-0.216675	0.609385	0.295773	0.145091	0.0180523	0.291601	-0.280074	-0.421644	-0.579394	-0.576484	-0.795562	-0.801309	-0.393403	-0.175269	-0.226533	-1.20614	-1.03647	-1.04823	-0.0180523	0.100367	0.21807	-3.33859	-3.10443	-2.05304	0.492257	0.095167	0.460763	0.058426	0.277733	-0.275748	0.699793	0.86382	0.400958	high	+	37	37	37	28.9	132.21	305	1202	70	7.39513	0	PGSC0003DMP400029040_PWD	PWD
-0.0555185	0.0789148	-0.157186	0.297573	0.0555185	0.276319	1.13722	1.19233	0.852147	-1.32354	-1.04444	-1.23955	-1.28073	-1.25568	-1.42058	-1.37136	-1.23613	-1.43117	-0.352795	-0.116241	-0.442785	-0.782625	-0.828584	-0.680552	0.907125	0.81636	2.13525	0.783048	0.769675	0.71036	0.509267	0.670973	-0.108692	1.31111	1.76824	0.929412	high	+	20	20	20	34.5	70.608	454	641	34	2.44176	0.000363636	PGSC0003DMP400032329_SS1	SS1
-0.264906	-0.671039	-0.414581	0.22392	0.54207	0.199858	0.841324	-0.302015	0.508217	-1.4645	-1.24427	-1.24853	-0.973842	-1.57657	-1.47634	-1.75737	-1.46913	-1.95319	0.324872	0.325124	-0.199858	-0.661296	-0.513477	-0.948819	1.03787	0.241328	1.75517	0.564317	0.536388	0.884385	0.745193	0.737528	1.28182	-0.397342	1.50037	0.575621	high	+	14	14	14	47.9	26.154	189	238	16	1.99375	0.000347826	PGSC0003DMP400045625_Gluthatione-peroxydase	Gluthatione-peroxydase
0.370597	0.732912	0.322912	-0.875488	-0.935583	-1.4116	0.875152	1.83556	1.78102	-0.587316	-0.610764	-1.05992	-0.919342	-0.940095	-1.14188	-0.505008	-0.939193	-0.483819	0.0881586	-0.542562	0.0281174	-0.0831546	-0.0281174	0.170707	0.284009	0.0823711	-2.56397	1.91373	1.73758	1.52629	0.579736	0.445207	0.609676	-0.16692	-0.277411	0.105027	medium	+	14	9	9	40.8	41.569	292	370	23	4.45578	0	PGSC0003DMP400047519_SEX4-like	SEX4-like
0.568402	0.934175	0.657979	-0.227828	-0.152137	0.216113	-0.611194	0.548737	0.316024	-0.14151	0.0897785	0.0228474	-0.0409542	-0.130129	-0.232608	0.257525	0.216598	0.159423	0.276855	-2.40121	-3.56346	0.316795	0.400782	0.458618	-1.89913	-2.15551	-1.39169	-0.0521521	-0.0252597	-0.0677621	-1.63154	-0.058659	0.213444	-0.0228474	0.440102	0.346693	medium	+	16	8	8	16.3	110.89	111	975	59	7.18185	0	PGSC0003DMP400049372_PHS1b	PHS1b
0.454048	0.120425	0.124359	0.581077	0.578182	0.424902	-0.668114	0.265287	0.103478	-1.05301	-0.976217	-1.11094	-1.20698	-1.08013	-1.15061	-1.21134	-1.25974	-0.961515	-0.507395	-0.468814	-0.124571	-1.08986	-0.103478	-0.768924	0.487691	0.3597	-3.53067	0.511058	0.860452	0.940845	0.530796	0.830346	0.150201	-0.715836	1.71143	0.851136	high	+	16	16	16	68.8	24.915	423	215	13	8.56061	0	PGSC0003DMP400050640_LSF2	LSF2
-0.195972	-0.237282	-0.217201	0.733596	0.675141	0.917717	0.0817493	-0.0817493	0.113413	-1.89462	-1.65326	-1.56181	-1.52464	-1.52439	-1.55761	-1.56121	-1.54544	-1.53477	0.540897	0.661598	0.79849	-0.825089	-0.838541	-0.783968	0.171993	0.367531	1.16848	0.140318	0.669373	0.963186	0.669029	-1.05652	0.786399	-0.806119	0.667537	0.638989	high	+	11	11	11	38.5	28.524	131	252	16	6.65952	0	PGSC0003DMP400053308_PTST1	PTST1
-0.00603249	0.00603249	0.192464	0.00712585	0.0513468	0.199194	0.846773	1.17028	0.618633	-1.03237	-1.36037	-1.00377	-0.825388	-1.33851	-1.70324	-1.54551	-1.584	-1.49248	-0.050734	0.0198076	0.340508	-0.796661	-0.858806	-0.488145	-1.37065	-0.313016	-2.00151	1.27557	1.38176	1.6205	0.830068	0.620424	0.60424	-0.215789	0.515019	0.634791	high	+	87	87	87	61.7	139.11	3607	1230	71	11.1896	0	Q43846_SS3	SS3
0.692557	0.445935	0.549116	0.791585	0.879406	0.769717	0.877556	-0.423644	0.0178677	-0.83987	-1.23521	-1.26103	-1.01682	-1.33709	-1.66845	-1.6657	-1.43499	-1.36087	-0.0178677	0.162146	-0.185815	-0.199885	-0.495217	-0.448311	0.449637	0.524715	-0.826279	1.37361	1.47768	1.34648	1.16955	1.29102	1.20587	-1.49815	-0.499884	0.625463	high	+	31	31	31	35.9	87.35	339	766	44	6.50104	0	Q84YG5_ISA3	ISA3
-0.00081876	-0.0113175	0.00081876	0.249141	0.315025	0.23558	0.0809798	0.105051	0.355077	-1.62172	-1.58092	-1.70443	-1.75878	-1.68243	-1.75501	-1.82619	-1.63499	-1.81341	-0.63975	-0.709468	-0.618179	-1.04377	-1.17033	-1.10817	0.385555	0.603198	0.610119	0.542749	0.390227	0.652525	0.500951	0.249985	0.381978	-0.307902	0.841246	0.550716	high	+	45	45	45	43.6	100.07	1165	876	46	14.8425	0	Sotub09g011090.1.1_BE2	BE2
1.32843	1.01651	0.770451	0.5908	0.972081	0.459592	1.76122	0.667275	2.08516	-0.979044	-0.915023	-0.351199	-1.11979	-0.885002	-1.0883	-0.953119	-1.54747	-0.368346	-1.07082	-1.47434	-1.78801	0.161499	-0.196658	-0.0354984	-0.257686	-0.493823	0.756548	0.90162	-0.312377	-0.413381	0.901212	0.582273	0.688836	0.0354984	1.7994	0.465295	medium	+	3	3	3	2.1	113.75	31	1001	62	2.40358	0	SS4-gene-_reversed_---"Starch-synthase-IV"-translation_SS4	SS4
1.29453	1.30127	1.27947	0.949337	1.37631	0.642917	0.541623	-0.0550502	0.679491	-1.17318	-1.08959	-1.19613	-1.18129	-1.49883	-1.47586	-1.2156	-1.09864	-1.0098	-0.718504	-0.855779	-0.671556	-0.247421	-0.280613	0.0373279	-0.743147	-0.999145	-0.0373279	1.02839	0.965015	1.2568	0.913611	0.953193	0.468025	1.29986	0.698255	1.18634	high	+	10	10	10	18.8	69.467	98	621	26	0.926206	0.01856	SS6-gene---SS6-translation_SS6	SS6
